# Supplementary material for: Roles of Bilirubin in Hemorrhagic Transformation of Different Types and Severity
Source: J Clin Med. 2023 Feb 12;12(4):1471. doi: 10.3390/jcm12041471 (PMC9966404; doi:10.3390/jcm12041471)
Supplement: Supplementary file 1 [file jcm-12-01471-s001.zip]

Archive with 1 entries (1 files):
- jcm-2169198-supplementary.pdf
